# Supplementary material for: Structural architecture of collagen and collagen-fibronectin networks is associated with the invasive behavior of liver cancer cells
Source: Cell Oncol (Dordr). 2026 Jun 12;49(3):87. doi: 10.1007/s13402-026-01235-0 (PMC13263367; doi:10.1007/s13402-026-01235-0)
Supplement: Supplementary file 2 — Supplementary Material 2 [file 13402_2026_1235_MOESM2_ESM.zip]

Archive with 6 entries (6 files):
- SV3_intermediate-EAI_collagen.mp4
- SV4_intermediate-EAI_collagen-fibronectin.mp4
- SV5_high-EAI_collagen.mp4
- SV6_high-EAI_collagen-fibronectin.mp4
- SV1_low-EAI_collagen.mp4
- SV2_low-EAI_collagen-fibronectin.mp4
